# Supplementary material for: Effect of Particle Carriers for Intraperitoneal Drug Delivery on the Course of Ovarian Cancer and Its Immune Microenvironment in a Mouse Model
Source: Pharmaceutics. 2022 Mar 22;14(4):687. doi: 10.3390/pharmaceutics14040687 (PMC9031420; doi:10.3390/pharmaceutics14040687)
Supplement: Supplementary file 1 [file pharmaceutics-14-00687-s001.zip]

Archive with 1 entries (1 files):
- pharmaceutics-1629154-supplementary.pdf
